# Supplementary material for: Circulating cell‐free DNA methylation‐based multi‐omics analysis allows early diagnosis of pancreatic ductal adenocarcinoma
Source: Mol Oncol. 2024 Apr 1;18(11):2801–13. doi: 10.1002/1878-0261.13643 (PMC11547243; doi:10.1002/1878-0261.13643)
Supplement: Supplementary file 2 — Table S1. The mutation panel covering 139 pan‐cancer driver genes. Table S2. Hotspots detected in PDAC cfDNA dataset. Table S3. DMR features selected by Boruta and in the following selection procedure. Table S4. Gene annotation of selected DMRs in the final diagnostic model. Table S5. Comparison among methylation‐based and integrated diagnostic models for PDAC. [file MOL2-18-2801-s001.xlsx]

## Sheet: Table S1
Table S1. The mutation panel covering 139 pan-cancer driver genes.
ACVR1	CBFB	ERBB2	IDH2	MAX	PPP2R1A	SMARCB1
AKT1	CBL	ERBB3	IKZF1	MED12	PPP6C	SMO
ALK	CCND1	ERBB4	IL7R	MET	PTEN	SPOP
APC	CCND3	ERCC3	IRF4	MTOR	PTPN11	SRSF2
APOB	CD79B	ETV6	JAK2	MYCN	RAC1	STAG2
AR	CDH1	FBXW7	JUN	MYOD1	RAF1	STAT3
ARID1A	CDK12	FGFR2	KDM6A	NF1	RARA	STK11
ARID1B	CDK4	FGFR3	KDR	NFE2L2	RB1	TBX3
ARID2	CDKN1B	FLT3	KEAP1	NOTCH1	RET	TCF7L2
ATM	CDKN2A	FOXA1	KIT	NOTCH2	RHOA	TET1
ATRX	CIC	FOXL2	KLF4	NRAS	RNF43	TGFBR2
AXIN1	CREBBP	FUBP1	KMT2C	NSD1	ROS1	TP53
B2M	CSMD3	GATA3	KMT2D	NTRK1	RPL22	TP63
BCL10	CTCF	GNAQ	KRAS	PAX5	RUNX1	TRAF7
BCL2	CTNNB1	GNAS	LRP1B	PBRM1	SETD2	TSC1
BCL6	DNAJB1	H3F3A	MAP2K1	PDGFRA	SF3B1	U2AF1
BCOR	DNMT3A	HIST1H3B	MAP2K2	PIK3CA	SMAD2	VHL
BRAF	EGFR	HNF1A	MAP2K4	PIK3R1	SMAD3	WT1
CARD11	EP300	HRAS	MAP3K1	PMS2	SMAD4	XPO1
CASP8	EPAS1	IDH1	MAPK1	POLE	SMARCA4

## Sheet: Table S2
Table S2. Hotspots detected in PDAC cfDNA dataset.
Hugo Symbol	Amino Acid Positiona	Mutation Countb	Reference Amino Acid	Variant Amino Acidc	q valued	Log10 p valuee
KRAS	12	60	G:60	D:28|V:19|R:10|S:1|C:1|A:1	1.913e-190	-192.76
TP53	249	9	R:9	S:9	4.15e-12	-14.793
CTNNB1	45	4	S:4	P:2|F:2	1.642e-06	-9.537
SF3B1	700	3	K:3	E:3	9.237e-06	-9.039
GNAS	844	3	R:3	C:2|H:1	7.209e-05	-8.034
KRAS	61	3	Q:3	H:3	0.0002698	-6.309
ATM	337	3	R:3	C:3	0.001941	-7.132
TP53	248	4	R:4	W:2|Q:2	0.003018	-5.454
TP53	273	4	R:4	H:2|L:1|C:1	0.003018	-5.454
NOTCH2	2400	2	R:2	*:2	0.008147	-6.406
a. Amino Acid Position: position of the mutant amino acid;
b. Mutation Count: number of samples in which the particular amino acid mutation occurred;
c. Variant Amino Acid: number of samples with specific mutations;
d. q value: false discovery rate obtained through the multiple testing correction method of Benjamini Yekutieli;
e. Log10 p value: log10 p-value of the binomial distribution test.

## Sheet: Table S3
Table S3. DMR features selected by Boruta and in the following selection procedure.
chr	start	end	CpG region	Gene	Genic region	Enhancer	Intergenic	RFE selected	Final marker	Previous study	Reference
chr1	111217374	111217715	island	KCNA3;KCNA3;KCNA3	promoter;5UTR;exon			T	T	T	Sun 2021
chr1	248020350	248020956	island	TRIM58;TRIM58;TRIM58	promoter;5UTR;exon			T	T	T	Sun 2021
chr10	12490772	12490958	inter	CAMK1D	intron	enhancers		T
chr13	37005986	37006281	island	CCNA1;CCNA1;CCNA1;CCNA1	promoter;5UTR;exon;intron			T	T
chr15	65701719	65701941	inter	IGDCC4	intron			T
chr3	124510649	124510809	inter	ITGB5	intron	enhancers		T
chr1	15672531	15672777	inter	NA;FHAD1	1to5kb;intron			T
chr1	153518054	153518476	inter	NA;S100A4;S100A5;S100A4;NA;S100A4;NA;S100A4	promoter;promoter;1to5kb;5UTR;exon;exon;intron;intron			T
chr5	92907747	92908353	island	NR2F1-AS1;NR2F1-AS1	1to5kb;intron			T	T
chr5	92908660	92908988	island;shore	NR2F1-AS1;NR2F1-AS1	1to5kb;intron			T	T
chr1	170629389	170630397	shore	PRRX1	1to5kb			T	T
chr19	15568312	15568674	island	RASAL3;RASAL3;RASAL3	1to5kb;exon;intron			T
chr17	16318860	16323551	inter	TRPV2;TRPV2;TRPV2	5UTR;exon;intron	enhancers		T
chr12	43945680	43946071	island	ADAMTS20;ADAMTS20	promoter;exon					T	Shinjo 2020
chr1	111217782	111217882	island	KCNA3	promoter					T	Sun 2021
chr7	155595621	155596424	island;shore	SHH;SHH	exon;intron					T	Kisiel 2015
chr8	55371728	55371920	island	SOX17	exon					T	Sun 2021
chr7	19157632	19157777	island	TWIST1;NA	promoter;promoter					T	Kisiel 2015
chr7	49813377	49813880	island	VWC2;VWC2;VWC2	5UTR;exon;intron					T	Kisiel 2015; Kisiel 2019
chr7	49814781	49815117	island	VWC2;VWC2;VWC2	5UTR;exon;intron					T	Kisiel 2015; Kisiel 2020
chr11	32459577	32460057	island;shore	WT1;WT1-AS;NA	1to5kb;exon;exon					T	Kisiel 2015
chr11	32460534	32461003	island;shore	WT1;WT1-AS;NA	1to5kb;exon;exon					T	Kisiel 2015
chr4	8037241	8037425	inter	ABLIM2	intron
chr10	135088367	135088523	shore	ADAM8	intron
chr7	962529	962883	shelf	ADAP1;ADAP1	1to5kb;intron
chr14	105434433	105437141	inter	AHNAK2;AHNAK2;AHNAK2;AHNAK2	promoter;5UTR;exon;intron	enhancers
chr7	38670657	38670973	island	AMPH;AMPH;AMPH	5UTR;exon;intron
chr22	36552740	36556813	inter	APOL3;APOL3;APOL3	5UTR;exon;intron
chr5	149011993	149012152	inter	ARHGEF37;ARHGEF37	exon;3UTR
chr6	109288506	109288598	inter	ARMC2	intron	enhancers
chr7	98976879	98977776	shelf;inter	ARPC1A;ARPC1B	intron;intron
chr17	79961522	79961851	island;shore	ASPSCR1	intron
chr17	81006368	81006637	shelf	B3GNTL1;B3GNTL1;B3GNTL1	5UTR;exon;intron
chr17	59216680	59216856	inter	BCAS3	intron
chr4	15402630	15402769	inter	C1QTNF7	intron
chr12	1906658	1906853	island;shore	CACNA2D4;CACNA2D4	exon;intron
chr12	121714786	121715005	shelf	CAMKK2;CAMKK2	1to5kb;intron	enhancers
chr17	40573575	40573822	island;shore	CAVIN1	intron	enhancers
chr6	41908171	41908335	shore	CCND3;CCND3;CCND3	5UTR;exon;intron
chr11	829528	830442	island	CD151;CRACR2B;CRACR2B	1to5kb;exon;intron
chr1	117057904	117057977	inter	CD58	intron
chr20	59827134	59828943	island	CDH4;CDH4;CDH4;CDH4	promoter;5UTR;exon;intron	enhancers
chr22	46769961	46770180	shore	CELSR1	intron
chr16	81666526	81666751	inter	CMIP	intron	enhancers
chr20	2781060	2781185	island	CPXM1	exon
chr8	19540028	19540312	inter	CSGALNACT1;CSGALNACT1;CSGALNACT1;CSGALNACT1	promoter;5UTR;exon;intron
chr4	100737821	100738068	inter	DAPP1;DAPP1;DAPP1	promoter;5UTR;exon
chr7	96650192	96650407	island;shore	DLX5;DLX5	exon;intron
chr7	96651192	96651737	island;shore	DLX5;DLX5;DLX5	exon;intron;3UTR
chr10	128947079	128947283	inter	DOCK1;INSYN2A	intron;intron
chr8	25898124	25898455	shore	EBF2;PPP2R2A;EBF2	exon;intron;intron
chr10	131765740	131765858	island	EBF3	1to5kb	enhancers
chr1	236557247	236557579	shore	EDARADD;EDARADD	promoter;1to5kb
chr19	36132261	36132715	shore	ETV2;ETV2;ETV2	promoter;5UTR;exon
chr12	12163357	12163524	inter	ETV6	intron	enhancers
chr5	127871927	127872678	island;shore	FBN2;FBN2	exon;intron
chr11	63974680	63975106	island;shore	FERMT3;FERMT3;FERMT3	5UTR;exon;intron
chr3	167742493	167742811	inter	GOLIM4;GOLIM4	exon;intron
chr9	124044995	124045303	inter	GSN;GSN	1to5kb;intron
chr1	9299912	9300100	inter	H6PD	intron
chr7	27215381	27215736	shore	HOXA10;HOXA10-HOXA9;HOXA10	1to5kb;intron;intron
chr7	27140845	27141318	shore;shelf	HOXA2;NA;HOXA2;NA	exon;exon;intron;3UTR
chr7	27146024	27146546	island;shore	HOXA2;NA;HOXA3;HOXA3	1to5kb;1to5kb;exon;3UTR
chr2	176972439	176972701	shore	HOXD11;HOXD11	exon;intron
chr12	6649625	6650027	island;shore	IFFO1;IFFO1;IFFO1	exon;intron;3UTR
chr7	50467823	50468045	island	IKZF1	exon
chr16	88700548	88701285	island	IL17C	1to5kb	enhancers
chr7	30737556	30737735	inter	INMT;INMT;CRHR2	promoter;exon;intron
chr5	2755166	2755422	island	IRX2;C5orf38;C5orf38	1to5kb;exon;3UTR
chr3	4872937	4873119	inter	ITPR1	intron
chr11	2548230	2548398	inter	KCNQ1	intron
chr7	138560744	138560890	inter	KIAA1549	intron
chr6	39399130	39399271	inter	KIF6;KIF6;KIF6;KIF6	promoter;5UTR;exon;intron
chr1	31229475	31229663	inter	LAPTM5	intron
chr7	73624272	73624393	inter	LAT2;LAT2	5UTR;exon
chr14	93196072	93196545	inter	LGMN	intron
chr17	35299556	35299625	island	LHX1	exon
chr2	45465284	45465416	inter	LINC01121	intron
chr2	64833991	64834506	shore;shelf	LINC02579;LINC02579	promoter;exon
chr16	89382801	89382979	inter	LOC100287036;ANKRD11	1to5kb;intron	enhancers
chr7	1980049	1980524	shore	MAD1L1;MAD1L1;MAD1L1;MAD1L1	promoter;5UTR;exon;intron
chr15	37395087	37395312	shore	MEIS2	1to5kb
chr7	15727466	15727533	inter	MEOX2	1to5kb
chr3	127453828	127453885	inter	MGLL	intron	enhancers
chr6	2857858	2857957	inter	MIR4645;SERPINB9P1	1to5kb;intron
chr4	4859654	4860190	island	MSX1	1to5kb
chr21	42733825	42734355	inter	MX2;MX2;MX2;MX2	promoter;5UTR;exon;intron
chr11	69065214	69065343	inter	MYEOV	intron
chr10	69962830	69962953	inter	MYPN	intron	enhancers
chr1	207999237	207999396	inter	NA	1to5kb	enhancers
chr10	101280991	101282516	island;shore	NA	1to5kb		Intergenic
chr1	120906056	120906301	island	NA;H2BP1	promoter;exon
chr7	27192404	27192676	shore	NA;HOXA-AS3	promoter;exon
chr15	74424910	74426467	island;shore	NA;LOC283731;ISLR2;ISLR2;NA;ISLR2	promoter;1to5kb;5UTR;exon;exon;intron
chr7	6703517	6704137	island;shore	NA;NA;NA	promoter;exon;intron
chr2	101766225	101766487	shore	NA;TBC1D8	1to5kb;intron
chr12	124876048	124876311	shelf	NCOR2	intron	enhancers
chr12	124938050	124938722	shelf	NCOR2	intron	enhancers
chr5	172659541	172660044	island	NKX2-5;NKX2-5	exon;3UTR
chr9	139428319	139428448	island	NOTCH1	intron	enhancers
chr1	27238371	27240634	inter	NR0B2;NR0B2;NR0B2;NA;NR0B2	promoter;5UTR;exon;intron;intron
chr16	27246871	27247036	inter	NSMCE1	intron
chr17	855073	855312	inter	NXN	intron
chr15	53086630	53087876	island;shore	ONECUT1	1to5kb		Intergenic
chr8	99961175	99961683	island;shore	OSR2;OSR2	5UTR;exon
chr12	133195471	133195543	island	P2RX2;P2RX2	exon;intron
chr8	22438072	22438260	shore	PDLIM2;PDLIM2;PDLIM2	5UTR;exon;intron
chr13	28491265	28491379	shore	PDX1	1to5kb
chr6	13274132	13274429	inter	PHACTR1;PHACTR1;TBC1D7;PHACTR1	exon;intron;intron;3UTR
chr3	111451068	111451527	inter	PHLDB2;PHLDB2;PLCXD2;PHLDB2;PLCXD2;PLCXD2	promoter;5UTR;exon;exon;intron;3UTR
chr15	72520571	72520804	shore	PKM	intron
chr8	38794702	38794863	inter	PLEKHA2	intron	enhancers
chr11	45114640	45114907	inter	PRDM11	promoter
chr1	3229449	3230039	inter	PRDM16	intron	enhancers
chr14	61938802	61938892	inter	PRKCH;PRKCH	1to5kb;intron	enhancers
chr1	114414312	114414532	inter	PTPN22;PTPN22;PTPN22;AP4B1-AS1	promoter;5UTR;exon;intron
chr2	1748006	1748308	island	PXDN;PXDN;PXDN;PXDN	promoter;5UTR;exon;intron
chr17	17684989	17685102	island;shore	RAI1;SMCR5;RAI1	promoter;1to5kb;intron
chr13	114894516	114894663	shelf	RASA3	intron	enhancers
chr3	50378469	50378764	island;shore	RASSF1;RASSF1;NA;ZMYND10;NA;ZMYND10	promoter;1to5kb;exon;exon;3UTR;3UTR
chr22	42912000	42912129	shore	RRP7A;RRP7A	exon;intron
chr1	25257952	25258426	island	RUNX3;RUNX3	1to5kb;intron
chr9	137279098	137279570	inter	RXRA	intron
chr4	6690588	6690812	inter	S100P	1to5kb
chr16	51184722	51185259	island	SALL1;SALL1;SALL1;SALL1	promoter;5UTR;exon;intron
chr17	75318767	75318887	inter	SEPTIN9	intron
chr3	15311013	15311358	inter	SH3BP5;SH3BP5;SH3BP5	5UTR;exon;intron
chr10	105517639	105517910	inter	SH3PXD2A	intron
chr1	2222176	2222568	island;shore	SKI	intron	enhancers
chr20	44657871	44657922	island	SLC12A5;SLC12A5;SLC12A5	5UTR;exon;intron
chr11	2920052	2920209	shelf	SLC22A18;SLC22A18;SLC22A18AS	promoter;1to5kb;intron	enhancers
chr20	37353000	37353258	island	SLC32A1;SLC32A1;SLC32A1	promoter;5UTR;exon
chr17	70723215	70723437	inter	SLC39A11	intron
chr15	92613124	92613380	inter	SLCO3A1	intron	enhancers
chr11	121335316	121335433	inter	SORL1	intron	enhancers
chr15	40348221	40348460	inter	SRP14-AS1	intron
chr11	66800452	66800628	inter	SYT12	intron
chr6	159141591	159141895	inter	SYTL3	intron	enhancers
chr10	133109815	133110580	island	TCERG1L;TCERG1L;TCERG1L	promoter;5UTR;exon
chr10	114833605	114833834	inter	TCF7L2	intron
chr1	12148291	12148380	inter	TNFRSF8	intron
chr17	7287009	7287896	island;shore	TNK1;TNK1	exon;intron
chr7	5436900	5437116	inter	TNRC18	intron
chr7	65746823	65746943	inter	TPST1	intron	enhancers
chr11	44883871	44884022	inter	TSPAN18	intron	enhancers
chr2	47298563	47298674	inter	TTC7A;STPG4	intron;intron
chr5	167836737	167836978	inter	WWC1;WWC1	exon;intron
chr10	80981000	80982257	inter	ZMIZ1	intron	enhancers
chr19	56988314	56988804	island	ZNF667-AS1;ZNF667;ZNF667-AS1;ZNF667;ZNF667;ZNF667;ZNF667	promoter;promoter;1to5kb;1to5kb;5UTR;exon;intron
chr8	37554688	37555705	island	ZNF703	exon
chr16	75034540	75034759	shore	ZNRF1	intron	enhancers
chr1	2890286	2890472	shelf				Intergenic
chr1	9460814	9460969	inter				Intergenic
chr1	32409836	32409970	shore				Intergenic
chr1	32410545	32410808	island;shore				Intergenic
chr1	35309216	35309356	inter			enhancers	Intergenic
chr1	41849105	41849268	island;shore				Intergenic
chr1	98789440	98789605	inter			enhancers	Intergenic
chr1	234908140	234908523	inter			enhancers	Intergenic
chr1	235147627	235147829	inter				Intergenic
chr10	126029557	126029822	inter			enhancers	Intergenic
chr10	135072809	135073054	shore;shelf			enhancers	Intergenic
chr11	35052274	35052573	inter			enhancers	Intergenic
chr11	57200257	57200448	inter			enhancers	Intergenic
chr12	6276977	6277068	inter			enhancers	Intergenic
chr12	115173664	115173838	island				Intergenic
chr12	125073645	125076905	inter			enhancers	Intergenic
chr14	54413305	54413983	island;shore				Intergenic
chr14	91696151	91696261	shelf			enhancers	Intergenic
chr14	105126291	105126731	island				Intergenic
chr15	70051510	70053398	inter			enhancers	Intergenic
chr15	70785311	70785470	inter			enhancers	Intergenic
chr15	75400859	75401017	inter			enhancers	Intergenic
chr15	77819781	77819927	inter				Intergenic
chr15	96911109	96911245	shore				Intergenic
chr16	4369496	4369667	shelf				Intergenic
chr16	73098224	73098356	shore				Intergenic
chr17	74511477	74511886	inter			enhancers	Intergenic
chr17	76588553	76588841	inter			enhancers	Intergenic
chr18	72152314	72152382	inter				Intergenic
chr19	31848085	31848426	island;shore				Intergenic
chr2	42329334	42329789	island;shore			enhancers	Intergenic
chr2	65528198	65528330	inter				Intergenic
chr2	228324912	228325072	inter				Intergenic
chr2	232507648	232507974	inter			enhancers	Intergenic
chr2	242973746	242974151	inter				Intergenic
chr3	72226392	72227268	inter				Intergenic
chr4	569064	569309	island				Intergenic
chr4	8193025	8193415	inter				Intergenic
chr5	4230567	4230965	inter				Intergenic
chr5	17118879	17119107	inter			enhancers	Intergenic
chr5	53942200	53942314	inter				Intergenic
chr5	67729939	67730213	inter				Intergenic
chr6	170404897	170405044	shelf			enhancers	Intergenic
chr7	12755293	12755460	inter			enhancers	Intergenic
chr7	19151967	19152418	island;shore				Intergenic
chr7	73417139	73417345	inter				Intergenic
chr8	29386890	29387771	inter				Intergenic
chr8	144965463	144965523	shore				Intergenic
chr9	132539655	132539875	inter			enhancers	Intergenic

## Sheet: Table S4
Table S4. Gene annotation of selected DMRs in the final diagnostic model.
DMR	Chr	Start	End	CpG region	Genic regiona	Gene	distance To TSS	Gene Functionb
DMR1	chr1	111217374	111217715	island	promoter;5UTR;exon	KCNA3	0	Potassium channel, shaker-related subfamily. Plays a role in T cell proliferation and activation. Expressed in inner mitochondrial memberane. (NCBI Gene)
DMR2	chr1	170629389	170630397	shore	Intergenic	PRRX1	-2916	Acts as a transcriptional regulator of muscle creatine kinase (MCK) and so has a role in the establishment of diverse mesodermal muscle types.
DMR3	chr1	248020350	248020956	island	promoter;5UTR;exon	TRIM58	0	Ubiquitin ligase,stimulating the degradation of the dynein holoprotein complex. (UniProt)
DMR4	chr13	37005985	37006281	island	promoter;5UTR;exon;intron	CCNA1	20	Cyclin A1, related to cell cycle and cell senescence pathways
DMR5	chr5	92907747	92908353	island	1to5kb;intron	NR2F1-AS1	-1223	NR2F1 antisense RNA 1, lncRNA (NCBI Gene)
DMR6	chr5	92908660	92908988	island;shore	1to5kb;intron	NR2F1-AS1	-2136	NR2F1 antisense RNA 1, lncRNA (NCBI Gene)
a. Annotation of each DMR to the gene;
b. Functional description of genes obtained from UniProt or NCBI Gene;

## Sheet: Table S5
Table S5. Comparison among methylation-based and integrated diagnostic models for PDAC.
	Methylation marker discovery				Methylation marker details	Performance in validation data set
Reference	No. of tissue samples	Detection approach	DML/DMR identification criteria	No. of DML/DMRs reported		Sample type	No. Samples	Mutation detection method	Methylation markers and detection method	Protein	Sensitivity	Spcificity
Shinjo 2020	37 cancer; 3 normal	450K	Fold change>1.15	12,838 CpG sites	ADAMTS2; HOXA1; PCDH10; SEMA5A; SPSB4	cfDNA	47 cancer 14 healthy controls	KRAS (ddPCR)	5 genes (MBD-ddPCR)		Methylation:49% Bi-omics:68%	Methylation:86% Bi-omics:86%
Kisiel 2021	Based on previous two studies (see below)				AK055957, CD1D, CLEC11A, FER1L4, GRIN2D, HOXA1, LRRC4, NTRK3, PRKCB, RYR2, SHISA9, ZNF781, GH05J042948	cfDNA	Training: 120 advanced PDAC+ 120 healthy Testing: 50 stage I/II PDAC + 50 healthy		13 markers (TELQAS)	CA19-9	Methylation:40% CA19-9:70% Bi-omics:82%	Methylation:98% CA19-9:90% Bi-omics:94%
Kisiel 2019	26 PDAC, 8HGD, 18 Normal, 29 LGD	RRBS	Logistic regression,	19 DMRs for cancer vs normal, 6 DMRs for HGD vs LGD	CLEC11A, GRIN2D, VWC2, ST8SIA1, c13orf18, AK055957, FER1L4, ELMO1, TBX15, CD1D, EMX1, SP9, BMP3, NDRG4, HOXA1, DLX4, PRKCB, ABCB1, ZNF781, C4orf31, FRMD4A, ST6GAL2, CXCR4, KCNQ5, ZNF682	cyst fluid	87 pancreatic cysts (22 IPMN, 14 MCN, 12 serous cystadenoma, 21 cystic adenocarcinoma, 10 HGD IPMN,8 inflammatory or other nondysplastic cysts),	KRAS (QuARTS)	TBX15 & BMP3 (TELQAS)	CEA	KRAS:29% CEA:48% Methylation:87%	KRAS:90% CEA:90% Methylation:82%
Kisiel 2015	18 cancer; 18 benign, 18 colon epithelial	RRBS	logistic regression	500 DMRs in profiling (details see below)	AK055957, WT1, GRIN2D, CACNA1C, ELMO1, ABCB1, KCNN2, CD1D, TWIST1, C13ORF18, CLEC11A, RSPO3, PRKCB, KCNK12, SLC38A3, SHH, VWC2, SCARF2, ADCY1	pancreatic juice	61 cancer pancreas juice 19 normal pancreas juice	KRAS (QuARTS)	CD1D, KCNK12, CLEC11A, NDRG4, IKZF1, PKRCB (PCR)		CD1D:79% KCNK12: 79% CLEC11A: 67% NDRG4: 72% IKZF1: 62% PRKCB: 67% KRAS: 56%	0.9
Li 2020	6 PDAC;2 controls	MeDIP-seq	MEDIPS package	5205 DMRs; 5117 hyper DMRs; 88 hypo DMRs	MAPT, SIX3, MIR663, EPB41L3, FAM150A, TRIM73, LOC100128977, LOC100130148	tissue	339 PAAD 357 normal marker selection and validation used the same dataset		MAPT, SIX3,MIR663, EPB41L3, FAM150A, TRIM73, LOC100128977, LOC100130148 (450K)		0.932	0.952
Sun 2021	185 cancer, 10 normal (TCGA)	450 K	Log2FC >0.5	879 DMGs; 733 hyper, 146 hypo	ZNF257, GYPC, KCNA3, ZNF804A, ZNF85, TM6SF1, COL4A3, ZNF578, SOX17, C12orf42, CR1, PTGDR, ZNF43, TRIM58, ZNF208, FOXI2, ZNF577, MSC, CHAT, ZNF730, ZNF492, HCK, ZNF518B, EOMES, ZNF418, ZFP82, ALG1L, HIST1H3H, ID1, SLPI, S100A6
Wu 2022	46 cancer; 28 normal	RRBS	FDR p<0.05	171 MHBs		cfDNA	145 healthy controls 168 PDAC 25 CP		56 markers	CA19-9	Methylation:76% CA19-9:77% Combined:86%	Methylation:89% CA19-9:89% Combined:89%
Zhao (this work)	32 cancer, 32 controls	targeted methylation sequencing	methylation difference > 0.2, , region size ≥ 50bp, containing ≥3 CpG sites, and ≥ 80% differentially methylated CpG sites	1173 DMRs		cfDNA	142 PDAC (49 with mutation information) 125 healthy controls (89 with CA19-9 information)	KRAS, TP53 (Targeted sequencing)	KCNA3, PRRX, CCNA1, TRIM58, and NR2F1-AS1	CA19-9	Methylation:88.7% CA19-9:76.6% Methylation+CA19-9: 95.7% Mutation: 46.9%	Methylation:96.8% CA19-9:95.7% Methylation+CA19-9: 93.3% Mutation: 95.9%
